# Supplementary material for: Effects of Testosterone and Its Major Metabolites upon Different Stages of Neuron Survival in the Dentate Gyrus of Male Rats
Source: Biomolecules. 2025 Apr 7;15(4):542. doi: 10.3390/biom15040542 (PMC12024780; doi:10.3390/biom15040542)
Supplement: Supplementary file 1 [file biomolecules-15-00542-s001.zip]

Archive with 1 entries (1 files):
- biomolecules-3455542-supplementary.pdf
